# Supplementary material for: Childcare disruptions and maternal health during the COVID-19 pandemic
Source: Health Aff Sch. 2024 May 21;2(5):qxae061. doi: 10.1093/haschl/qxae061 (PMC11108245; doi:10.1093/haschl/qxae061)
Supplement: qxae061_Supplementary_Data [file qxae061_supplementary_data.zip]

Archive with 2 entries (2 files):
- compiled_coi_disclosure.docx
- Appendix (clean) 4-29-24.docx
